# Supplementary material for: The Therapeutic Effects of Dendropanax morbiferus Lév. Water Leaf Extracts in a Rheumatoid Arthritis Animal Model
Source: Antioxidants (Basel). 2025 May 1;14(5):548. doi: 10.3390/antiox14050548 (PMC12108300; doi:10.3390/antiox14050548)
Supplement: Supplementary file 1 [file antioxidants-14-00548-s001.zip]

Archive with 1 entries (1 files):
- antioxidants-3570035-supplementary.pptx
